# Supplementary material for: Evaluation of a Novel Mechanical Device for the Production of Microfragmented Adipose Tissue for Veterinary Regenerative Medicine: A Proof-of-Concept
Source: Int J Mol Sci. 2024 Nov 4;25(21):11854. doi: 10.3390/ijms252111854 (PMC11546731; doi:10.3390/ijms252111854)
Supplement: Supplementary file 1 [file ijms-25-11854-s001.zip]

Archive with 3 entries (3 files):
- Supplementary File S1.pdf
- Supplementary File S2 (material).pdf
- Supplementary Video S1.mp4
